# Supplementary material for: The ARRIVE guidelines 2.0: Updated guidelines for reporting animal research
Source: BMC Vet Res. 2020 Jul 14;16:242. doi: 10.1186/s12917-020-02451-y (PMC7359286; doi:10.1186/s12917-020-02451-y)
Supplement: Supplementary file 3 — Additional file 3. Delphi data. Tabs 1, 2, and 3: Panel members’ scores for each of the ARRIVE items during rounds 1, 2, and 3, along with descriptive statistics. Tab. 4: Qualitative feedback, collected from panel members during round 1, on the importance and the wording of each item. Tab. 5: Additional items suggested for consideration in ARRIVE 2.0; similar suggestions were grouped together before processing. Tab. 6: Justifications provided by panel members for changing an item’s score between round 1 and round 2. [file 12917_2020_2451_MOESM3_ESM.xlsx]

## Sheet: 1. Raw Data Round 1
Participant	Abstract	Background	Objectives	Ethical statement	Experimental animals	Housing and husbandry	Experimental procedures	Animal care and monitoring	Outcome measures	Inclusion and exclusion criteria	Study design	Randomisation	Blinding	Sample size	Statistical methods	Protocol registration	Numbers analysed	Results	Data access	Interpretation/scientific implications	Generalisability/translation	Declaration of interests
1	9	7	7	7	7	6	6	6	7	7	7	7	7	7	6	5	7	6	8	6	5	6
2	4	7	8	2	8	n/a	9	8	9	8	8	7	8	9	8	9	8	8	5	8	5	6
3	7	7	8	6	7	7	9	3	8	9	9	8	8	9	8	9	6	7	9	6	7	7
4	7	8	6	9	9	9	9	9	8	9	9	9	9	9	9	9	7	7	8	7	6	9
5	8	8	9	9	9	8	8	8	8	8	8	9	9	9	7	5	9	7	8	4	2	4
7	9	7	5	9	9	7	7	9	5	5	7	7	7	9	7	3	5	4	3	6	6	4
9	1	2	8	2	8	4	6	7	9	9	9	9	9	9	9	9	9	8	1	1	1	9
11	6	8	9	6	9	7	9	7	7	8	9	9	9	9	9	5	8	7	3	8	7	5
13	9	7	9	5	9	9	9	9	8	9	8	9	9	9	7	3	7	8	7	7	8	7
14	6	3	8	9	7	5	9	2	9	9	9	9	9	7	9	7	9	9	1	7	5	9
15	2	9	9	2	5	5	9	2	9	5	9	9	9	9	9	2	9	9	2	5	5	2
16	8	8	8	9	9	8	8	8	8	7	8	7	7	7	7	6	7	7	8	8	7	7
17	9	8	9	9	9	9	9	8	8	9	9	9	9	7	8	9	8	8	7	8	8	9
18	8	8	9	9	9	9	9	8	8	8	8	6	6	9	8	6	9	8	6	7	7	7
20	1	1	1	1	3	3	6	1	6	9	6	9	9	9	7	4	9	6	1	6	3	7
21	9	7	9	9	8	6	9	4	9	9	9	9	9	9	7	2	8	9	6	5	6	9
22	1	1	7	2	6	4	6	2	9	9	9	9	9	9	9	4	8	9	4	6	5	5
23	1	6	2	4	9	7	9	6	7	8	9	5	8	8	9	4	8	9	9	3	3	5
24	9	9	9	7	9	9	9	9	8	9	9	7	9	9	8	7	9	9	6	9	9	3
25	9	7	8	6	6	6	8	7	9	6	7	6	6	9	9	5	8	8	5	6	5	4
26	8	7	9	9	9	7	9	8	8	9	9	8	9	8	9	3	8	9	4	9	8	5
27	4	3	2	3	9	7	9	5	8	8	9	6	8	7	7	3	8	8	2	3	3	5
30	4	5	6	3	9	8	9	6	8	8	9	9	9	9	9	2	9	6	5	6	4	4
31	6	8	9	4	8	7	9	7	8	8	9	9	9	9	9	4	9	9	7	8	6	7
32	9	8	7	4	9	6	8	5	9	9	8	9	9	9	9	8	9	9	5	7	5	4
33	1	1	5	1	5	2	5	3	6	7	7	9	9	9	6	4	8	9	3	1	1	4
35	9	9	9	9	8	9	9	9	9	9	9	8	8	9	7	9	9	8	9	8	7	9
37	9	9	9	9	9	9	9	9	9	9	9	9	9	9	9	9	9	9	9	7	7	9
38	3	5	7	8	9	8	9	7	9	8	9	8	7	9	9	5	8	9	6	6	5	6
39	4	7	7	4	8	7	9	8	9	8	9	6	9	9	9	6	8	8	8	9	8	6
40	8	7	7	7	7	6	7	6	5	5	5	6	6	6	6	7	7	7	7	8	8	5
41	5	4	9	3	9	1	9	4	8	4	8	6	8	8	9	3	7	7	3	6	2	5
42	9	9	9	9	9	9	9	9	9	9	9	9	9	9	9	6	6	9	6	n/a	6	n/a
43	9	8	6	4	9	5	9	4	8	7	8	6	4	8	9	5	8	7	4	6	4	4
44	6	7	9	8	9	6	9	6	9	9	9	9	9	9	9	5	9	9	5	9	5	6
45	9	9	8	5	9	7	9	5	9	7	9	8	8	9	9	3	9	9	6	8	6	9
46	5	5	8	7	9	8	9	7	9	9	9	9	9	9	9	7	7	7	6	6	6	6
47	7	6	9	6	9	6	9	6	8	9	9	9	8	9	9	7	9	8	8	9	5	5
48	6	6	7	7	8	3	7	6	8	9	6	9	9	9	5	7	9	8	9	4	4	7
49	4	4	6	4	6	4	9	4	7	7	9	9	9	9	9	6	9	9	6	6	5	5
50	9	7	8	7	8	7	9	8	8	8	9	8	8	9	9	6	8	9	6	9	8	7
51	7	6	7	6	6	5	8	3	8	7	9	7	7	7	7	9	9	8	3	4	4	7
52	9	4	9	9	9	9	9	7	9	9	9	9	9	9	9	9	9	9	9	4	4	9
53	6	8	9	9	9	9	9	9	9	9	9	7	7	9	8	6	9	7	7	6	6	8
54	2	4	6	7	8	7	9	7	9	8	9	8	9	9	9	6	9	9	5	5	4	4
55	9	9	9	6	9	9	9	9	9	9	9	9	9	9	9	5	9	9	7	5	5	5
56	9	9	9	9	9	9	9	9	8	8	8	8	8	9	9	8	9	9	8	9	6	8
57	4	9	9	9	9	9	9	9	9	9	9	9	9	9	9	9	9	9	9	9	3	6
58	9	9	9	9	9	8	8	9	9	9	9	9	9	9	9	9	9	9	9	9	9	6
59	1	1	1	9	9	7	9	7	9	6	9	4	5	9	4	1	7	6	2	4	3	6
60	5	2	2	4	2	1	9	3	7	9	9	9	9	2	9	1	9	5	9	5	5	3
61	n/a	8	8	9	9	7	9	7	7	7	9	9	9	9	8	4	7	7	5	5	5	5
62	4	6	6	5	7	7	7	7	7	7	7	7	7	7	7	6	7	7	7	6	6	6
63	8	6	9	6	9	9	9	9	9	9	9	9	9	9	9	8	9	9	9	6	4	4
64	6	5	7	5	8	7	9	7	9	9	9	9	9	9	9	6	9	8	4	6	4	7
65	6	6	8	6	9	6	9	6	9	9	9	9	9	9	9	5	8	8	9	5	5	8
66	n/a	8	8	8	9	9	9	6	7	7	9	7	7	9	7	5	8	7	4	7	2	9
67	9	5	9	9	8	6	8	9	9	8	9	9	6	9	9	9	9	9	8	8	9	8
68	8	8	8	2	8	9	9	9	6	7	9	9	9	7	9	6	9	9	9	9	9	6
69	3	4	7	9	9	9	9	9	7	3	8	9	9	9	7	2	6	7	3	5	7	9
70	7	5	5	7	9	7	9	7	7	9	9	9	6	9	9	7	9	6	7	7	4	5
71	4	8	9	5	8	8	8	8	8	8	8	9	9	9	9	8	8	9	9	9	9	9
72	1	3	7	5	9	7	9	6	9	9	9	9	9	9	9	3	9	9	6	6	5	3
73	9	7	8	5	9	6	8	6	8	8	8	9	9	9	7	6	9	9	7	7	6	6
74	7	3	6	7	9	5	4	4	8	9	9	9	9	9	9	9	9	9	6	4	3	7
75	1	7	9	5	9	7	9	n/a	9	9	9	9	9	9	9	8	9	8	6	5	3	8
76	9	7	9	9	9	9	9	9	5	6	9	7	7	9	7	6	8	9	9	9	6	4
77	4	7	9	9	9	9	9	9	9	9	9	9	9	9	9	9	9	9	9	9	9	9
78	1	4	7	4	7	5	7	4	7	8	9	7	5	9	8	6	9	8	6	8	3	6
79	7	6	8	3	9	5	9	3	9	6	9	4	9	9	8	6	7	8	8	7	6	7
80	3	3	3	6	7	8	9	8	9	9	9	8	8	8	9	9	9	9	8	6	6	9
81	9	9	9	9	9	9	9	9	9	9	9	9	9	9	9	9	9	9	9	6	6	9
82	7	4	4	5	8	5	9	8	9	9	9	7	8	7	9	4	7	9	4	3	1	2
Median	7	7	8	6	9	7	9	7	8	8	9	9	9	9	9	6	9	8	6	6	5	6
Q1	4	5	7	4	8	6	8	5.75	8	7	8	7	8	9	7	4	8	7	5	5	4	5
Q3	9	8	9	9	9	9	9	9	9	9	9	9	9	9	9	8	9	9	8	8	7	8
Min	1	1	1	1	2	1	4	1	5	3	5	4	4	2	4	1	5	4	1	1	1	2
Max	9	9	9	9	9	9	9	9	9	9	9	9	9	9	9	9	9	9	9	9	9	9
n=	71	73	73	73	73	72	73	72	73	73	73	73	73	73	73	73	73	73	73	72	73	72
Min n	71
Max n	73

## Sheet: 2. Raw Data Round 2
Participant	Abstract	Background	Objectives	Ethical statement	Experimental animals	Housing and husbandry	Experimental procedures	Animal care and monitoring	Outcome measures	Inclusion and exclusion criteria	Study design	Randomisation	Blinding	Sample size	Statistical methods	Protocol registration	Numbers analysed	Results	Data access	Interpretation/scientific implications	Generalisability/translation	Declaration of interests
1	9	5	8	4	9	6	9	3	8	7	9	7	8	9	7	4	7	7	7	4	4	4
2	5	7	8	2	8	n/a	9	8	9	9	9	7	8	9	8	9	9	8	6	5	5	6
3	5	7	9	9	9	8	9	5	9	9	9	9	9	9	9	8	9	9	7	6	6	7
4	8	9	8	9	9	9	9	9	8	8	9	9	9	8	9	6	7	6	6	6	5	9
5	9	5	9	9	9	7	9	7	9	9	9	9	9	9	7	4	9	9	6	4	2	7
7	9	7	6	9	9	7	8	9	5	6	7	8	7	9	7	3	5	5	3	5	5	4
9	1	2	6	2	7	4	6	6	9	9	9	9	9	9	8	7	9	8	1	1	2	7
11	2	8	9	5	9	7	9	5	7	8	9	8	9	9	8	3	8	8	2	3	5	4
13	3	7	4	2	9	9	8	7	5	5	8	9	7	9	5	2	3	8	4	5	6	3
14	5	2	8	4	7	3	7	1	9	8	9	9	7	8	8	3	9	9	1	5	3	5
15	2	9	9	2	9	5	9	2	9	8	9	9	9	9	9	2	9	9	2	2	2	2
16	6	8	8	7	9	8	9	9	9	n/a	9	7	9	9	8	6	8	8	8	7	6	6
17	9	8	8	8	8	8	8	8	8	8	9	8	8	7	8	9	8	8	9	8	8	8
18	8	8	9	9	9	9	9	8	8	8	9	6	6	9	8	6	9	8	6	7	7	7
20	1	1	1	1	3	3	4	1	4	9	4	9	9	9	7	4	8	5	1	2	1	6
21	4	7	9	9	8	6	9	5	9	9	9	9	9	9	7	2	8	7	6	4	2	9
22	1	1	9	1	9	4	9	2	9	9	9	9	9	9	9	4	8	9	9	9	5	9
23	1	7	2	3	9	7	9	6	8	7	9	6	8	8	9	6	8	7	7	3	3	5
24	6	9	9	7	9	9	9	9	9	8	7	9	9	9	8	4	9	9	7	8	7	3
25	9	7	8	6	7	6	8	7	9	6	7	7	6	9	9	5	8	8	5	6	5	4
26	9	7	8	8	9	7	9	8	8	9	9	9	9	9	9	5	9	9	5	8	9	6
27	3	3	2	3	8	6	9	4	8	8	9	5	8	7	7	3	8	8	2	2	2	5
30	1	2	4	1	9	7	9	4	9	8	9	7	7	9	7	4	8	6	5	4	1	5
31	6	6	9	5	9	7	9	7	8	9	9	9	9	9	9	4	9	9	7	8	6	7
32	9	7	7	4	9	5	8	4	9	9	8	9	9	9	9	8	9	9	4	6	4	4
33	1	1	4	1	5	2	5	3	7	8	8	9	9	9	7	4	8	9	3	1	1	4
35	9	8	9	9	8	9	9	9	9	9	9	9	9	9	7	9	9	8	9	8	7	9
37	9	9	9	9	9	9	9	9	9	9	9	9	9	9	9	6	9	9	9	6	6	9
38	3	4	7	8	9	7	9	6	9	7	9	4	6	9	9	4	8	9	6	4	4	7
39	2	6	3	3	9	8	9	9	7	8	9	6	9	9	9	2	9	9	5	4	3	4
40	8	7	8	9	8	8	9	6	7	8	8	7	7	8	8	6	8	8	6	7	6	5
41	6	4	9	1	9	3	8	4	9	6	9	6	8	9	9	2	8	7	2	5	2	5
42	8	9	9	7	9	9	9	9	9	9	9	9	9	9	9	6	9	9	6	9	6	9
43	9	8	6	4	9	6	9	4	8	8	9	7	4	8	9	5	8	8	4	6	4	4
44	6	7	9	6	9	7	9	6	9	9	9	9	9	9	9	5	9	9	5	6	5	6
45	9	7	9	9	9	7	9	6	9	9	9	9	9	9	9	3	9	9	6	6	5	7
46	4	6	9	4	9	7	9	6	9	9	9	9	9	9	8	3	7	7	3	4	3	3
47	7	6	9	5	9	7	9	5	9	9	9	9	9	9	9	5	9	9	8	9	5	4
48	6	7	9	9	9	6	9	6	9	9	9	9	9	9	7	7	9	9	9	6	6	7
49	4	4	6	4	7	5	9	4	7	7	9	9	9	9	9	6	9	9	6	6	5	5
50	6	7	8	7	9	7	9	8	9	8	9	9	9	9	9	6	9	9	6	6	6	6
51	8	4	8	2	9	4	9	3	9	8	9	8	8	7	9	9	9	9	3	4	4	9
52	9	6	9	9	9	9	9	8	9	9	9	9	9	9	9	9	9	9	9	6	4	9
53	9	6	7	7	9	9	9	9	9	7	9	7	7	9	9	5	9	9	8	5	5	9
54	2	2	8	8	8	8	9	8	9	8	9	9	9	9	9	2	9	9	2	2	2	8
56	9	8	9	9	9	8	9	8	9	9	9	9	9	9	9	8	8	9	8	6	6	7
57	4	9	9	9	9	9	9	9	9	9	9	9	9	9	9	9	9	9	9	9	3	6
58	9	9	9	9	9	5	8	8	9	9	9	9	9	9	9	9	9	9	6	6	6	6
59	1	1	1	9	9	7	9	5	9	7	9	7	6	9	7	1	7	6	3	3	3	6
60	5	2	2	4	5	1	9	3	7	9	9	9	9	3	9	1	9	5	9	5	5	3
61	9	7	8	9	7	5	7	6	7	6	8	9	9	9	6	4	8	8	5	5	4	6
62	4	6	5	4	8	6	8	6	8	8	9	8	8	7	8	6	8	8	7	6	6	6
63	2	3	9	2	9	8	9	5	9	9	9	7	8	9	7	4	9	9	5	1	1	2
64	4	7	7	4	8	7	9	7	9	9	9	9	9	9	9	6	9	9	4	4	4	7
65	5	7	9	6	9	6	9	5	9	9	9	9	9	9	9	4	9	9	6	6	6	5
66	2	6	7	8	9	8	9	5	7	9	9	7	7	9	7	1	9	5	4	5	2	9
67	9	6	9	9	5	5	9	8	9	8	9	9	7	8	9	9	9	9	7	9	8	8
68	1	8	8	2	9	9	9	8	9	9	9	9	9	9	9	3	9	9	5	4	3	4
69	2	4	5	9	8	7	9	7	9	4	8	9	9	9	8	3	7	8	3	7	5	9
70	8	5	7	7	9	8	9	7	9	9	9	9	8	9	9	7	9	8	7	6	4	5
71	4	4	4	3	8	8	8	8	9	8	9	9	9	9	9	4	9	9	7	3	4	9
72	1	2	4	6	9	6	9	4	9	9	9	9	9	9	9	1	9	9	3	4	3	3
73	9	7	8	6	9	5	9	7	7	7	8	6	8	9	7	4	9	8	5	5	4	4
74	7	2	9	9	9	5	5	3	9	9	9	9	9	9	9	9	9	9	7	4	3	6
75	6	7	7	5	9	7	9	5	9	9	9	9	9	9	9	6	9	8	7	4	3	8
76	9	7	9	9	9	9	9	9	5	6	9	7	7	9	7	6	8	9	9	9	6	4
77	5	7	9	3	9	9	9	9	9	9	9	9	9	9	9	9	9	9	9	6	3	9
79	7	5	8	3	9	4	9	2	9	6	9	4	9	8	8	6	7	8	8	5	5	6
80	3	4	4	6	8	8	9	8	9	9	9	9	9	9	9	8	9	9	8	6	6	8
81	9	9	9	9	9	9	9	9	9	9	9	9	9	9	9	9	9	9	5	6	6	9
82	5	4	6	5	9	5	9	8	9	9	9	9	9	8	9	3	8	9	4	2	1	2
55	5	5	9	6	9	9	9	9	9	9	9	9	9	9	9	5	9	9	7	5	5	5
Median	6	7	8	6	9	7	9	6.5	9	9	9	9	9	9	9	5	9	9	6	5	5	6
Q1	3	4	6	3.75	8	5.5	9	5	8	8	9	7	8	9	8	3	8	8	4	4	3	4
Q3	9	7	9	9	9	8	9	8	9	9	9	9	9	9	9	6.25	9	9	7	6	6	8
Min	1	1	1	1	3	1	4	1	4	4	4	4	4	3	5	1	3	5	1	1	1	2
Max	9	9	9	9	9	9	9	9	9	9	9	9	9	9	9	9	9	9	9	9	9	9
n=	72	72	72	72	72	71	72	72	72	71	72	72	72	72	72	72	72	72	72	72	72	72
Min n	71
Max n	72

## Sheet: 3. Raw Data Round 3
Participant	Abstract	Background	Objectives	Ethical statement	Experimental animals	Housing and husbandry	Experimental procedures	Animal care and monitoring	Outcome measures	Inclusion and exclusion criteria	Study design	Randomisation	Blinding	Sample size	Statistical methods	Protocol registration	Numbers analysed	Results	Data access	Interpretation/scientific implications	Generalisability/translation	Declaration of interests
1	8	6	8	3	9	4	9	3	8	6	9	6	8	8	7	2	6	6	3	3	2	3
3	3	3	3	6	9	6	6	3	9	9	6	9	9	9	8	9	6	9	8	3	3	6
5	2	2	9	2	9	3	9	2	9	4	9	9	9	9	2	2	9	9	9	2	2	2
7	6	6	6	9	9	7	9	5	3	7	8	8	8	9	7	2	6	3	3	5	3	3
9	1	2	6	2	6	4	6	6	9	8	9	8	9	9	8	7	9	8	1	1	2	6
11	2	6	9	5	8	6	8	3	7	6	9	8	9	9	8	3	6	7	2	3	5	3
13	2	8	4	1	9	9	8	7	7	5	8	9	7	9	6	2	4	8	4	5	2	3
14	5	2	7	3	5	3	8	2	9	8	9	8	6	9	8	3	9	9	1	5	3	5
15	1	3	6	2	7	5	9	2	9	8	9	9	9	9	6	2	9	6	5	2	2	5
18	3	3	3	9	9	9	9	6	8	8	9	6	6	9	8	6	9	6	3	3	3	3
20	1	1	1	1	4	3	7	1	4	9	7	9	9	9	7	4	8	5	1	2	1	6
21	3	3	9	6	8	3	9	6	6	9	9	9	9	9	6	2	8	8	6	3	2	6
22	3	1	7	1	3	3	9	3	9	6	9	9	9	9	9	4	5	6	5	7	5	3
23	1	6	2	3	9	6	9	6	8	7	9	6	8	8	9	6	8	7	6	3	3	5
24	1	5	9	8	9	9	6	5	6	6	9	9	9	9	9	3	6	9	2	2	2	3
25	9	6	8	3	6	3	8	6	9	3	6	7	5	9	9	3	8	8	3	6	3	3
26	8	7	8	6	8	6	8	5	8	8	9	3	3	4	9	3	9	9	3	3	3	2
27	3	3	2	2	8	5	9	3	8	7	9	5	8	8	6	2	6	8	1	2	2	5
30	1	2	4	1	9	7	9	4	6	8	9	7	7	9	7	3	8	6	4	4	1	3
31	3	3	6	3	9	6	9	6	9	9	9	9	9	9	9	3	9	6	3	3	3	6
32	8	6	6	3	9	3	6	3	9	9	6	9	9	9	9	6	9	9	3	6	3	3
33	1	1	4	1	5	2	5	3	7	8	8	9	9	9	6	4	8	9	3	1	1	4
35	6	3	9	9	8	3	9	6	9	7	9	6	6	9	6	3	9	3	3	6	6	3
37	3	3	9	6	9	9	9	6	9	6	9	6	9	9	6	3	9	9	6	3	3	3
38	2	2	6	7	9	6	9	6	9	6	9	3	7	9	8	3	8	9	6	3	3	6
40	8	7	8	9	8	6	9	6	7	3	8	3	3	6	7	3	3	5	3	6	6	5
41	3	4	8	1	6	3	9	3	9	7	9	6	8	9	8	3	8	8	3	5	2	5
42	8	3	9	7	9	9	9	3	9	3	9	9	9	3	3	3	3	3	3	3	3	3
43	6	6	3	3	9	6	9	6	8	9	9	7	6	9	9	3	8	8	3	6	3	3
44	3	6	9	3	9	3	9	6	6	9	9	9	9	6	9	6	9	9	3	6	3	3
45	9	6	3	3	9	7	9	3	9	6	9	6	6	9	9	3	7	9	3	5	3	6
46	3	6	6	3	9	6	9	4	9	9	9	9	9	9	8	3	6	7	3	4	2	3
47	6	3	6	3	9	6	9	3	9	6	9	9	9	9	9	3	9	9	6	6	3	3
48	6	3	6	6	9	3	9	3	9	9	9	9	9	9	6	6	9	9	6	3	3	3
49	3	3	4	3	6	3	9	3	8	8	9	9	9	9	7	3	8	8	5	3	3	5
50	3	6	8	6	9	3	9	6	9	6	9	9	9	9	9	3	3	9	3	6	3	6
52	6	3	9	3	9	3	9	6	9	9	9	9	9	6	6	9	6	6	9	3	3	3
54	2	2	6	3	9	6	9	6	9	6	9	9	9	9	9	3	9	9	2	2	2	6
55	3	3	3	6	9	6	9	6	9	9	9	9	9	9	9	3	9	9	3	3	3	3
56	3	3	6	6	9	6	9	6	9	9	9	9	9	9	9	3	8	6	3	6	2	2
57	3	6	6	9	9	9	9	9	6	9	9	9	9	9	6	3	6	6	3	3	3	3
58	3	3	3	6	9	6	9	6	9	9	9	9	9	9	9	6	6	9	6	3	3	3
59	6	6	3	9	9	6	9	3	9	7	9	7	6	9	7	1	7	6	3	3	3	6
60	2	2	2	2	6	1	9	3	8	9	9	9	9	7	9	1	9	6	9	5	5	3
62	3	7	3	3	8	6	6	6	8	8	9	6	8	8	8	3	8	8	7	6	3	3
63	2	3	3	2	9	8	9	5	9	7	9	6	6	9	6	4	9	9	4	1	1	2
64	6	3	3	3	5	5	9	7	9	9	9	7	8	9	5	5	9	9	3	4	3	6
65	5	6	9	5	8	5	9	5	9	6	9	9	9	9	9	3	9	6	3	3	3	3
66	2	3	6	8	9	8	9	6	3	9	9	6	6	9	7	1	9	5	3	3	2	9
68	1	3	5	2	9	9	9	9	6	6	9	9	9	9	9	3	9	6	6	3	3	4
69	2	3	5	9	8	5	9	6	9	6	8	9	9	9	8	3	8	6	3	5	3	3
70	6	3	6	6	9	6	9	6	9	9	9	9	8	9	9	3	9	6	3	3	3	3
71	3	3	4	3	9	6	9	8	9	6	9	9	9	9	9	3	9	6	6	3	3	6
72	1	2	4	6	9	6	9	4	9	9	9	9	9	9	9	1	9	6	3	3	3	3
73	9	7	8	3	9	3	9	5	7	7	8	6	6	9	3	3	6	6	3	3	3	3
74	5	2	6	6	9	3	6	3	9	9	9	6	6	9	9	9	9	9	9	3	1	3
75	3	3	6	6	9	3	9	3	9	9	9	9	9	9	6	6	9	8	6	3	3	6
76	9	6	6	9	9	9	9	9	9	6	9	7	6	9	6	3	6	3	3	3	3	3
77	3	6	9	3	9	3	6	6	9	9	9	6	9	9	9	5	9	9	3	3	3	6
79	7	5	6	3	9	3	9	2	9	5	9	3	8	8	8	3	6	8	8	5	3	6
82	3	2	6	2	9	5	9	6	9	9	9	8	8	8	9	3	6	9	6	2	1	2
Entries that did not meet the inclusion criteria are highlighted in blue
4	2	3	7	9	9	9	9	7	8	8	9	9	9	8	9	7	2	3	3	8	2	8
16	3	6	9	6	9	6	9	9	9	9	9	6	6	9	6	8	8	6	6	6	3	3
17	8	7	9	8	9	8	9	8	9	9	9	9	9	9	8	7	8	9	6	6	6	9
39	2	6	4	2	9	8	9	6	8	8	9	6	9	9	6	2	9	9	5	6	3	4
51	9	7	8	2	9	4	9	3	9	9	9	9	9	7	9	9	9	9	3	5	5	9
53	9	7	7	7	9	9	9	9	9	7	9	7	7	9	9	5	9	9	8	5	5	9
67	9	7	9	9	6	6	8	6	9	5	9	9	6	8	6	3	7	5	4	3	3	4
78	1	4	5	3	6	6	7	5	9	8	9	9	8	9	8	5	9	9	7	6	3	7
80	5	5	5	6	9	8	9	8	9	9	9	9	9	9	9	7	9	9	8	6	6	8
81	9	3	9	9	9	3	9	3	9	9	9	9	9	9	9	3	9	9	3	3	3	9
Median	3	3	6	3	9	6	9	5	9	8	9	9	9	9	8	3	8	8	3	3	3	3
Q1	2	3	4	3	8	3	9	3	8	6	9	6	7	9	6	3	6	6	3	3	2	3
Q3	6	6	8	6	9	6	9	6	9	9	9	9	9	9	9	4	9	9	6	5	3	6
Min	1	1	1	1	3	1	5	1	3	3	6	3	3	3	2	1	3	3	1	1	1	2
Max	9	8	9	9	9	9	9	9	9	9	9	9	9	9	9	9	9	9	9	7	6	9
n=	61	61	61	61	61	61	61	61	61	61	61	61	61	61	61	61	61	61	61	61	61	61
Min n	61
Max n	61
% agreement in each range
7-9 range	0.163934	0.0819672	0.327869	0.196721	0.836066	0.213115	0.868852	0.0983607	0.852459	0.655738	0.95082	0.704918	0.770492	0.918033	0.721311	0.0655738	0.688525	0.590164	0.114754	0.0163934	0	0.0163934
4-6 range	0.196721	0.311475	0.442623	0.245902	0.147541	0.442623	0.131148	0.540984	0.114754	0.295082	0.0491803	0.229508	0.196721	0.0655738	0.229508	0.213115	0.262295	0.344262	0.278689	0.344262	0.0819672	0.393443
1-3 range	0.639344	0.606557	0.229508	0.557377	0.0163934	0.344262	0	0.360656	0.0327869	0.0491803	0	0.0655738	0.0327869	0.0163934	0.0491803	0.721311	0.0491803	0.0655738	0.606557	0.639344	0.918033	0.590164
Agreement >70%	0	0	0	0	1	0	1	0	1	0	1	1	1	1	1	1	0	0	0	0	1	0
Number of items with >70% agreement	10

## Sheet: 4. Feedback Round 1
Colour coding	Opinion on importance of item to assess the reliability of results. Text processed for presentation in Round 2.
	Advice on item wording. Text reviewed by the ARRIVE working group for potential inclusion in the revised guidelines, or in the Explanation and Elaboration (E&E) document.
Item	Reason for Score (Original feedback from the Delphi panel)		Summary of Feedback from Round 1, presented to the Delphi panel in Round 2
Abstract	The abstract provide details of the results and can tell you about the methodology; but does not indicate about reliability		The abstract is a summary but can't be used alone to assess the reliability of the results It is crucial as most readers use this as a screening tool. Thus all crucial items have to be summarised in the abstract
Abstract	The abstract is a summary but can't be used alone to assess the reliability of the results
Abstract	It is crucial as most readers use this as a screening tool. Thus all crucial items have to be summarised in the abstract. Structured abstract is better.
Abstract	I don't think the animal species is always relevant in the abstract as often puts off readers when research is still applicable to them. Also; not always space for methods in the abstracts.
Abstract	Discussing strains; key methods..etc would not usually be in an abstract for the kind of journals I publish in (species usually would)
Abstract	A number of reasearchers have questioned utility of strains in abstract itself
Abstract	This comment applies to the whole article: the type of language we scientists use and the fact that we publish exclusively in English; a language that is not primary for the majority of countries; creates issues. Nuances are lost; and often clarity is as well.
Abstract	If background and objectives is already provided; abstract may not be essentially needed. If it is possible; please try to avoid of overlapping with the other parameter (or items).
Abstract	Abstracts should be more highly structured; ARRIVE is an opportunity to encourage key reporting of details. Potential list of items to include in this section (in addition to those already listed): study design; number of studies/experiments included; key constraints.
Abstract	After the title; the abstract is the first point of contact of a reader with a publication. It must accurately reflect the papers content
Abstract	Often the content of the abstract is determined by journal instructions and therefore we may be unfairly critiquing authors for the restraints put on them by journals
Abstract	There are a lot of adjectives here (e.g. 'key'; 'principal'). Do we define these in the E&E and standard terms like 'primary outcome'? Could 'key' methods be defined as those that are considered crucial in the methods section?
Background	Not really important but needed as the setting for the research		Not really important but needed as the setting for the research If the Background score was based only on subitem a; then this would be a less important item. The crucial content here is that the animal species and model used is explained
Background	If the Background score was based only on item a; then this would be a less important item. The Crucial content here is that the animal species and model used is explained.
Background	A statement about search for alternatives to animal use with references
Background	This would usually be in a Results section for the journals I am used to.
Objectives	slightly indirect; but knowing the hypotheses is important to know the primary outcome(s) which in turn is important to check for a correct power calculation		Knowing the hypotheses is important to know the primary outcome(s), which in turn is important to check for a correct power calculation If the objectives aren't clear then the reliability of the results can't be assessed Explicit objectives are important; whether they are crucial to reliability is questionable since they can often be written retrospectively once data analysis is complete
Objectives	If the objectives aren't clear then the reliability of the results can't be assessed
Objectives	While explicit objectives are no doubt important; whether or not they atre crucial to reliability is questionable since they can often be written retrospectively once data analysis is complete. When we reach a time that animal research is pre-registered then "objectives" will increase in importance as we have a prospectively registered document to compare to.
Objectives	It is important to clearly mention the hypothesis in hypothesis-testing studies whereas objectives need to be clearly mentioned in exploratory or mechanistic studies.
Objectives	This should read "... all research objectives..."
Objectives	Declaration of whether study is exploratory or confirmatory (hypothesis generating or confirming)
Objectives	For a typical life science paper with in vivo models (say mice); background and objectives are covered in the introduction.
Objectives	This would often be in a Results section for the journals I am used to. It would be introduced in a very general way in the Introduction (as an overview).
Ethical statement	An ethical statement without actually providing access to the study protocol / ethical application; does not enable the reader to check for power; measures to reduce bias; check for HARKing; etc.		Without this we can't be sure the study has the proper oversight Crucial for transparency; and auditing of procedures; but not so much for reliability
Ethical statement	Without this we can't be sure the study has the proper oversight
Ethical statement	Crucial for transparency; and auditing of procedures; but not so much for reliability
Ethical statement	No work should be reported without this
Ethical statement	The ethical statement can indicate that experimentation was performed in a certain way; but many authors play lip-service to this.
Ethical statement	It would be crucial to state that ethical approval is in place. Not sure if name of the committee is essential.
Ethical statement	I don't know that the name of the committee achieves anything. It tells us nothing about the level of involvement especially in parts of the world where laws are absent or not enforced. It provides a false sense of
Ethical statement	This should provide which guidelines were followed for approval. Many countries follow different (unethical standards) for animal research. The reader still has to have trust in the committee and is unlikely to be provide with a protocol if requested; but guidelines are usually public at least.
Experimental animals	Helps assess the likelihood of differences at baseline between experimental groups; which helps assess selection bias		Helps assess the likelihood of differences at baseline between experimental groups, which helps assess selection bias If this information is not available you cannot properly interpret the results, therefore the reliability of the data is in question
Experimental animals	This is important to underpin the approach. But I'm not an expert in this
Experimental animals	Yes; the relevant details would be essential. Bear in mind the weight information might not necessarily be available.
Experimental animals	If this information is not available you cannot properly interpret the results therefore the reliability of the data is in question
Experimental animals	a more important than b
Experimental animals	I don't think "other relevant information" should typically belong in a checklist. Source of animals and previous procedures seem like they should either be included in item a; given their own item; or those additional items be added to that list of 2 (I cannot think of what that would be given that husbandry is covered).
Experimental animals	The precise nomenclature of â€œsubstrainâ€ as well as that of â€œstrainâ€ should be described in scientific papers.
Experimental animals	Reuse of animals after being used for research; including adopting out
Experimental animals	health status? Sometimes animals have diseases such as mouse hepatitis and this is never disclosed. However; clearly; it would confound a study.
Housing and husbandry	Given the differences one can see between single and group housed animals and the current debate in thermal control of living conditions and potential confounders in metabolic research this is very important; however in other fields I expect some would not rate this high		This depends on context - this is crucial for some studies (e.g. social behaviour; pain, metabolism, neuroscience, toxicology etc) however less important in other fields
Housing and husbandry	this can actually effect results!
Housing and husbandry	this depends on context - crucial for some studies (e.g. socail behaviour; pain etc) and potentially not others. Is there a way that this could be made a higher or lower priority depending on study objective?
Housing and husbandry	In my field of neuroscience this is crucial; but I accept that in other fields this may be less important
Housing and husbandry	Importamce depends upon the study: high for behavioural and toxicology lower for other types of studie
Housing and husbandry	I find it strange that this item gets so little attention given it's importance for GLP and requirement from regulators like the FDA. e.g. CFR - Code of Federal Regulations Title 21
Housing and husbandry	Enrichment could be considered as a separate sub-item
Housing and husbandry	It could be provided as supplementary material to be as detailed as possible.
Experimental procedures	Helps assess the external validity of the intervention; but a study can be reliable without being externally valid.		Helps assess the external validity of the intervention; but a study can be reliable without being externally valid Sufficient detail to allow replication is critical
Experimental procedures	These are crucial to allow others to replicate and to assess the reliability
Experimental procedures	Sufficient detail to allow replication is critical
Experimental procedures	It could be provided as supplementary material to be as detailed as possible.
Experimental procedures	Use of standardised procedures in any experiment is vital. Hence need to provide details of standardisation and use of quality assurance (QA) and quality control (QC) methods; mentioning the use of validated methods and equipment for procedures. For e.g. if blood glucose is measured duration of fasting; type of collecting tubes; name of the laboratory where it was analysed (whether accredited or …
Experimental procedures	Same as thought as above.
Animal care and monitoring	A bit indirect; but describing humane endpoints could help assess attrition bias		A bit indirect, but describing humane endpoints could help you to assess attrition bias Humane endpoints are important in their own right but not crucial to the reliability of results The alleviation of pain could well affect the reliability of results so should potentially have a higher priority
Animal care and monitoring	Vital but not in relation to the reliability of the results
Animal care and monitoring	will be more relevant in some cases than others
Animal care and monitoring	This is often crucial from an experimental point of view but is also crucial for ensuring ongoing community support for the research effort
Animal care and monitoring	I think the 2 issues require different answers - humane endpoints are important in their own right but probaly not crucial to the reliability of results. The alleviation of pain could well affect the reliability of results (especially between similar studies) so should potentially have a higher priority
Animal care and monitoring	It could be provided as supplementary material to be as detailed as possible.
Animal care and monitoring	mention if the personnel involved were trained and if the persons who monitored and cared changed or not.
Outcome measures	If we don't know the outcomes we can't asses the results at all		If we don't know the outcomes we cannot asses the results at all It is essential to report whether these were prespecified
Outcome measures	essential to include whether these were prespecified!
Outcome measures	For a. the unit of measure is missing or unclear frequently. Shouldn't outcomes come after Study Design? One challenge we have is aligning the objectives authors state (like studying reductions in stress and pain) and relating them to the myriad of biological outcomes they measure. This could be clarified here by asking authors to link outcomes to objectives.
Outcome measures	As appropriate.
Inclusion and exclusion criteria	essential to assessing seletion and attrition bias		Essential to assess selection and attrition bias Even when inclusion or exclusion criteria are not planned beforehand, it is important to mention
Inclusion and exclusion criteria	Vital for assesing potential biases
Inclusion and exclusion criteria	Even when inclusion or exclusion criteria is not planned beforehand; it is important to mention if there was or not.
Inclusion and exclusion criteria	Yes; where they exist
Inclusion and exclusion criteria	Why switch from animals/experimental unit to data points? This will be unclear to some readers. There is an a. and b. here. a. = criteria for inclusion/exlcusion. b. what was excluded from the analysis (e.g. unplanned mortality; outliers etc.)
Inclusion and exclusion criteria	Add: Describe any post-hoc exclusions from the entire study population. If "representative samples" are used at any point; are inferences made from them that take into account likely sampling bias.
Inclusion and exclusion criteria	From my experience a priori Inclusion/Exclusion criteria are often misunderstood. Some scientists interpret inclusion/exclusion criteria as applicable to choosing specimens to study (such as inclusion of both sexes in an experiment). Others interpret inclusion/exclusion criteria as exclusive to decisions made regarding specimens or data after experiments have been initiated. I here refer to the l…
Inclusion and exclusion criteria	it is important to differentiate whether these criteria were defined at the beginning of the experiment or while it is on going or at the end.
Study design	essential to assessing whether the power calculation and statistical analysis plan are correct		Essential to assess whether the power calculation and statistical analysis plan are correct Key to assessing what was done and hence the validity of the results
Study design	Key to assessing what was done and hence the validity of the results
Study design	essential
Study design	Experiment and "replicates" is actually used differently across fields; annoyingly. I think this needs clarification in a checklist. Perhaps add "using distinct groups or populations." "Independent" could refer to a different lab group or to a different study group; both are good; but it is not clear.
Study design	In complex study designs it is useful to have a flow chart.
Study design	Period of study (how the experimental units were managed during the experiment; whether they were all carried out at once or staggered)
Study design	If studies are replicted should we be indicating that this is now an outcome and requires authors to describe how they analyzed the differences between experiments (e.g. did they eyeball some gels)?
Randomisation	Vital but not always possible		Vital but not always possible Even when it was not carried out, it is important to mention it and explain why one was unable to do it
Randomisation	Even when it was not carried out; I think is important to mention it and explain why one was unable to do it.
Randomisation	It is good to know.
Randomisation	If randomization is important enough to be a tag on sentence then make it item b on its own and make confounders c.
Randomisation	Like blinding; randomisation too needs to be specified separately for each stage of the experiment. In e.g. non-blinded studies; randomisation may be broken at performance; and should then be rereandomised for outcome assessment
Randomisation	Can indicate in flow diagram. To minimize potential confounding factors it is also important to note the time gap between measurements and procedures.
Randomisation	where appropriate
Blinding	Also vital but not always possible		Vital but not always possible Even when it was not carried out, it is important to mention it and explain why one was unable to do it
Blinding	Even when it was not carried out; I think is important to mention it and explain why one was unable to do it.
Blinding	Is a. 'During allocation' supposed to be allocation concealment? Just like randomisation above; these should all ask for the method of blinding. You can't assess whether the blinding was reasonable if you don't know the method.
Blinding	can indicate in flow diagram
Blinding	where appropriate
Sample size	This is the cornerstone of clinical work and is part of the approval process for animal work; but this is simply not reported in the vast majority of studies. You get numbers of animals from looking at the results		Providing this information shows that the research was well planned, but it is not absolutely essential for the reliability of the results This is the most crucial factor in hypothesis-testing. It is very important to check that the assumptions made are clearly justified when calculating sample size
Sample size	Needed in advance not post hoc. Providing this shows that the research was well planned but not absolutely essential for the reliability of the results
Sample size	Even when it was not carried out; I think is important to mention it and explain why one was unable to do it.
Sample size	This is the most crucial factor in hypothesis-testing. It is very important to note the assumptions made and clearly justified when calculating sample size. One other critical factor here is the reliability of the previous references used in obtaining data for sample size calculation. However; it will be very difficult to capture that in the check list.
Sample size	This should be in each experiment AND per outcome. A single experiment may have a primary outcome and many secondary outcomes.
Sample size	This section is probably the place to ensure that data peeking is addressed. Ethics boards encourage checking for significance frequently in order to minimize N; but this invalidates the p-values. Recommended wording "If significance was tested sequentially during data collection; state it. If methods were used to correct the false discovery rate; such as sequential analyses with pre-specified th…
Statistical methods	Appropriate statistical analysis underpins the reliability of the results		Appropriate statistical analysis underpins the reliability of the results
Statistical methods	Clarify item a: "Provide the name and all test statistics for each test run. Refer to APA reporting guidelines for details needed for each test.
Statistical methods	the issue of experimental unit is replicated from an earler question and probably should not be in both places
Statistical methods	This is horribly vague. Indicate all statistical test(s) for each experiment and outcome. Specify the EU and all variables including confounders/co-variates for each test
Statistical methods	It is important to mention details of additional or sub analysis used in exploratory studies.
Statistical methods	where appropriate
Protocol registration	This is great if it's done before the analysis takes place. Afterwards it's not helpful		This is essential for research on research but some question its value for primary research, believing that reporting specific details in a publication are sufficient
Protocol registration	A nice to have but less important initially than specific detals in paper
Protocol registration	This is essential for research on research but many will question its value believing that a "publication" is sufficient.
Protocol registration	Are we doing clinical trials or experiments that evolve? Anyone within the UK has protocols; but to formally register them like a clinical trial when the experiment is not a clinical trial would create extra work. Pharma would not do this as it would give their secrets away if there was a formal registry.
Protocol registration	protocol registration may not be applicable to many parts of the world. It needs to be clear that absence of such a procedure is not negatively perceived during the review process.
Protocol registration	Recommended addition to that item: "If no protocol was registered; is other evidence of a-priori hypothesis generation provided? If analyses were influenced by collected data; are results described as exploratory without use of inferential statistics; including p-values?
Protocol registration	This should be in the abstract (at end) with a DOI to the protocol. Any deviations from the protocol should be an second item (b.) here.
Protocol registration	Mention the subject even it was not registerd
Protocol registration	where appropriate
Numbers analysed	To assess if the proposed power calculation used the correct estimate of mean SD and n. And to assess attrition bias.		Important to assess attrition bias Without this the results are uninterpretable
Numbers analysed	Without this the results are uninterpretable
Numbers analysed	This issue is so important; in many cases; the number of animals was not be clearly described according to each procedure or experiments; even it can be overlapped.
Numbers analysed	Possible to roll "b" into the exclusion criteria question. Where ever it is; this is an important and under-reported N.
Numbers analysed	strictly speaking it should say not % only
Numbers analysed	it is also important to report baseline data separately to get a detailed picture of the characteristics of the experimental animals.
Results	To assess if the proposed power calculation used the correct estimate of mean so and n		This allows you to determine whether the estimate of mean and standard deviation used for the power calculation was appropriate Without this there are no results to assess
Results	Without this there are no results to assess!
Results	May not be relevant in this form for specific study being carried out
Results	You are asking the community to do things that they do not normal do e.g. Confident intervals.
Results	Report ALL analyses even if they are not statistically significant or they were 'similar'
Data access	Not necessary for assessing reliability but good practice. The authors can always be contacted about this if necessary		Not necessary for assessing reliability, but good practice. The authors can always be contacted about this if necessary To assess reliability you would like to independently analyse the data
Data access	This item has to be considered in concert with the description of the statistical method. If the data is provided open access then the level of importance on the stats analysis performed by authors is drastically downgraded in my opinion. Simply because if I have the data available; I can always run my own stats. If however the data is not available and I can only rely on what the authors report …
Data access	A nice to have but slightly less critical than other items
Data access	To assess reliability you would like to independently analyse the data. Some journals request this others do not. It would expose poor data analysis.
Data access	This is weak sauce. For animal research there are far fewer PII concerns. At a minimum the individual animal data for all analyses should be provided at time of publication and included with the paper or a DOI linking to a repository
Data access	Add clarification: "...where data underlying reported results are available" because "study data" might imply more than is needed.
Data access	this statement needs to include the possibility that it is all presented within the paper for example individual animal results in tabular form
Interpretation / scientific implications	this should of course match the actual results; but does not influence the reliability of the results themselves		This does not influence the reliability of the results themselves This is the authors opinion so is not crucial (a) is less important than (b) for assessing reliability
Interpretation / scientific implications	I think discussion may be more flexible than other parts of the manuscript. However; acknowledeg the limitations is really important.
Interpretation / scientific implications	Primary purpose of investigation
Interpretation / scientific implications	This is the authors opinion so is not crucial
Interpretation / scientific implications	I think "a" can be excluded because this is not something that folks ever miss; and as written is too vague to give specific reminders. "b" is more important; but is harder to enforce and check off.
Interpretation / scientific implications	(a) is less important than (b) for assessing reliability
Interpretation / scientific implications	Part A is less important - that is for reviewers to decide. It is for Part B that I gave a 9
Interpretation / scientific implications	For me; this would mainly be scientific interpretation; rather than animal model/imprecision based - following journal style
Generalisability / translation	this should of course match the actual results; but does not influence the reliability of the results themselves		This is not important for the reliability of the results, per se, but important for understanding the relevance of the results For the reader to infer - this is essentially speculation
Generalisability / translation	This is not important for the reliability of the results per se but important for understanding the relevance of the results
Generalisability / translation	I think discussion may be more flexible than other parts of the manuscript. However; acknowledeg the limitations is really important.
Generalisability / translation	Depends very much on the type of research. Fundamental research: then less important.
Generalisability / translation	Expect to see if relevant to study
Generalisability / translation	this would depend more on the scope of the journal
Generalisability / translation	In some subject areas authors will not feel the need for such speculation
Generalisability / translation	For the reader to infer - this is essentially speculation
Generalisability / translation	Maybe this can be combined with "b" study limitations; above.
Declaration of interests	Very important to see if there are external influences that might affect the conduct of the study		These are very important to check if there are external influences that might affect the conduct of the study These only become important if the data are not clearly presented
Declaration of interests	I am yet to jump on the bandwagon that chastises and assumes all authors with conflicts are negative conflicts and so long as the data are presented clearly then this these 3 items are of less importance to me than others. However; if what I am reading is a really ambiguous piece of work and I cant figure out whether or not I am reading bad research or biased research then these items may help pr…
Declaration of interests	This belongs to the domain of scientific integrity which should be integral part of the institutes policy. Hence counts as a default.
Declaration of interests	this is required by most journals so maybe ARRIVE doesn't specifically need to address it
Declaration of interests	Based on clinical work; people can hide the important conflicts in a list of them. I do not judge people with conflicts as poor scientitists and infact they often have more rigorous standards.
Declaration of interests	Conflicts of interest are extremely important
Declaration of interests	Advisable to report this but need specific guidelines on what is relevant in declaration
Declaration of interests	In general; I would recommend splitting different concepts into separate letters (e.g. a; b; c; d). I would split financial and non-financial as well as funding sources from role of the funders.
Declaration of interests	this is not the correct place for my comment but I can't find again the use of the phrase "independently verified". These are concepts that apply to some of the developed world countries (not all) and may not be either applicable in others or understood the same way an english speaking person means them; or as defined by law/regulations.

## Sheet: 5. Item Suggestions Round 1
Additional items suggested for consideration in ARRIVE 2.0	How the suggestion was processed
1. Some information about the training for the people who did the procedures. How many years experience or some kind of level of skill from 1 to 9 as well. It should be interesting on how people grade themselves 2. Training in laboratory animal science and ethics: Describe the training (e.g. hours) that study directors and persons who perform procedures have undergone 3. Competence of persons who…	Considered as part of the revision and E&E for item 9. Experimental procedures
5. Sex of the person in charge of carrying out in vivo experiments (might be critical in some situations)	Not related to existing item and does not meet the 10% threshold (7 panel members) to include a new item
6. Name and location of the facility the study is carried out and whether it is accredited or not 7. International Accreditation Status e.g. AAALAC; GLP 8. Ethical review: A statement that the Animal Ethics Committee reviewing the protocol; complies with relevant laws and standards	Considered as part of the revision and E&E for item 14. Ethical statement
9. Non-traditional methods reporting. For complex procedures or experimental designs; are diagrams or even online videos used to clarify procedures? 10. Figure of experimental design / time schedule	Considered as part of the revision and E&E for item 1. Study design
11. Period of study (how the experimental units were managed during the experiment; whether they were all carried out at once or staggered)
12. Severity classification (expected versus observed; mild; moderate; severe)	Considered as part of the revision and E&E for item 14. Ethical statement
13. Harm-benefit analysis/ Cost-benefit analysis	Considered as part of the revision and E&E for item 14. Ethical statement
14. Method(s) for the disposal of hazardous (chemical; physical; biological) materials	Considered as part of the revision and E&E for item 9. Experimental procedures
15. Reuse of animals after being used for research; including adopting out	Not related to existing item and does not meet the 10% threshold (7 panel members) to include a new item
16. How important is disclosure of the pathogen disease status of the animals used? 17. Hygiene status	Considered as part of the revision and E&E for item 8. Experimental animals
18. Veterinary oversight of animal health and wellbeing: Describe the level of veterinary oversight	Considered as part of the revision and E&E for item 16. Animal care and monitoring
19. Inter- and intra-observer reliability (report on that)	Considered as part of the revision and E&E for item 4. Randomisation
20. Reproduction of the result; if sample size calculations are not used	Considered as part of the revision and E&E for item 2. Sample size
21. Measures taken to improve reproducibility and external validity (e.g. Including heterogeneity)	Not related to existing item and does not meet the 10% threshold (7 panel members) to include a new item
22. Statistical analysis plan before analysis begins (this is separate from the protocol)	Considered as part of the revision and E&E for item 7. Statistical methods
23. In results; outcome and estimates; why is only effect size stated? Does this not require a comparison of two groups and therefore ignores animal work that is not directly comparing an intervention? for example; field based wildlife studies often do not have a comparator group. How would they answer this question? I think what we really want here is just to make sure the outcome is reported in…	Considered as part of the revision and E&E for item 10. Results
24. The exact sample size (not ranges)	Considered as part of the revision and E&E for item 2. Sample size
25. In some PhD programs; publication is a mandatory step to receive the certificate. In my view it seems a conflict of interest. I think a statement on this is crucial to transparency.	Not related to existing item and does not meet the 10% threshold (7 panel members) to include a new item
26. Peer review on the interpretation of different language	Not related to existing item and does not meet the 10% threshold (7 panel members) to include a new item
27. Bank of animal experiment: All results related in Bank like genebank to key words to avoid double trials.	Not related to existing item and does not meet the 10% threshold (7 panel members) to include a new item
28. Comment on 3Rs (measures taken to replace; reduce; refine)	Considered as part of the revision and E&E for item 17. Interpretation/scientific implications
29. Randomisation specified per stage of the experiment (allocation; performance and housing; detection)	Considered as part of the revision and E&E for item 4. Randomisation
30. A statement about search for alternatives to animal use with references	Considered as part of the revision and E&E for item 12. Background
31. Declaration of whether study is exploratory or confirmatory (hypothesis generating or confirming)	Considered as part of the revision and E&E for item 13. Objectives

## Sheet: 6. Feedback Round 2 
Item	Score change	Reason For Score Change (Original feedback from the Delphi panel in Round 2)	Summary of Feedback from Round 2 presented to the Delphi panel in Round 3
Abstract	↑	for non OA articles - in the first round I was thinking 'just read the article'... but for machines that crawl abstracts etc it is impt that information here is complete and accurate	Gives an overview of a study. Does not provide enough detail to allow a judgment of reliability.
Abstract	↑	Because abstract includes essential information to readers
Abstract	↓	no need to give detail here compare to material and methods
Abstract	↓	insufficient information to allow judgement on reliability
Abstract	↓	Further consideration; and attention to comments from others
Abstract	↓	The abstract cannot possibly encompass the information required to assess reliability. Last time I did not score; however this time I have decided to reflect this by scoring 2.
Abstract	↓	The abstract might help to get a first overview of the study - it shouldn't be the basis for judging the reliability.
Abstract	↓	Just because the score is now in a different; arbitrarily defined category; doesn't mean I need to give a reason. It's a one-point change.
Abstract	↓	Although it should be useful; in theory; the abstract often does not contain reliability information.
Abstract	↓	The abstract is a conceptual overview and not the place for detail - some studies only have a small componenet of animal research and so will not contain anything of value relating to animal research
Abstract	↓	Re-considered previous reponse and limited role of abstract in study interpretation.
Abstract	↓	abstract does not proide you with adequate information to validate r determine the reliability of the experient
Abstract	↓	New criteria to categorize assessment. Abstracts are important to have an idea of the study but it has no space for reliability information
Abstract	↓	My original opinion was motivated by the widespread use of the abstract for basic communication. But its prevalence; the possibility of important details being omitted; and the other opinions convinced me to lower its importance.
Abstract	↓	It is not possible to include all the details necessary to assess the reliability of the study; but abstract is important as it is used for screening.
Background	↑	The rational of choosing the animal model and the similarities to human or other animal biology or condition	Puts the study into context. Provides the rationale for choosing the animal model, any biological similarities to humans or other animals, and to other conditions. Does not necessarily provide information about reliability.
Background	↑	On reflection there might be important information in the background that might not be adequately captured elsewhere and that could have had an impact on the results obtained
Background	↑	A marginal increase having read sample comments provided I felt a slight influence to score up
Background	↑	context is important
Background	↓	As per instruction I applied a more "extreme" scoring to help differentiate factirs I feel are or are not of major importance for RELIABILITY even if I think they are important to report
Background	↓	Although the background should contain reliability information; it often does not and so is not useful.
Background	↓	puts things into context; but not for judgement of reliability
Background	↓	Not crucial
Background	↓	less important ot assessing research reliability than s clear statement of research objectives and hypotheses
Background	↓	This provides context but not the essence of reliability.
Background	↓	Sometimes background cannot provide why they should initiate this animal experiments
Objectives	↑	As per instruction I applied a more "extreme" scoring to help differentiate factirs I feel are or are not of major importance for RELIABILITY even if I think they are important to report	Clearly setting out objectives allows readers to compare what a study set out to achieve with what the results actually show. Methods and results can be assessed without the objectives being defined. If the objectives do not match the experimental design, the data may be inappropriate, but could still be reliable.
Objectives	↑	my thinking has evolved
Objectives	↑	I have reconsidered how important it is that the objectives are clearly set out by the study's authors. This potentially avoids interpretive bias of what they set out to achieve versus what the results actually show.
Objectives	↓	you can assess methodology; results and reliability without knowing the objectives. It is usually easy to define the objectives
Objectives	↓	it is more general and need not to be animal specific
Objectives	↓	On second thought; the objective of the study may not match the experimental design; or the analysis very well; but that may not make the data invalid; but inappropriate?
Objectives	↓	Knowing the objectives helps assess whether there is an inflated type I error rate in the analyses; but it's not crucial to determining reliability.
Ethical statement	↑	Though I did not originally see this as speaking to the reliability of results; one comment about the necessity of these to trust overall study work convinced me of its importance.	Important to include for the reader to trust the overall study. Less important for assessing the quality and reliability of results. Ethical oversight varies in different places, some assess entire programmes rather than individual studies.
Ethical statement	↓	I don't recall whether the first time the question was about reliability. My thought regarding the ethics committee is that so many committees are only on paper in so many parts of the world that providing a name means absolutely nothing. In the US the IACUC has no authority over the science and reliability is a scientific measure and outcome. At the end of the day your conscience; and your ethos…
Ethical statement	↓	required but not important as rest of the mentioning will take care.
Ethical statement	↓	Important in my view but not absolutely essential to assessing reliability of results
Ethical statement	↓	gives idea about oversight but not really about reliability
Ethical statement	↓	Not crucial
Ethical statement	↓	Important but not as important for results reliability; especically if ethical review has been at a programmatic rather than the indivdiual study level.
Ethical statement	↓	reconsidered. Unimportant for the reliability of the results (other than a proxy)
Ethical statement	↓	A marginal increase having read sample comments provided I felt a slight influence to score down. It is important but of low importance for reliability
Ethical statement	↓	It needs to be declared; but is not crucial i.e. critical for the quality and reliability of the results
Experimental animals	↑	Partly moved based on Peer Responses	Knowing the detail is important to replicate but not to assess reliability.
Experimental animals	↑	Knowing the detail is important to replicate but not to access reliability. i think I have changed my mind again back to 5. It depends on the question you ask
Experimental animals	↑	actually more important than I first thought
Experimental animals	↑	hadn't thought this through
Housing and husbandry	↑	Slighly less critical	Important for judging whether housing and husbandry was appropriate for the species used, and whether bias could have been introduced. Important to know for replication and how much the results could generalise, but not as important for the assessment of reliability.
Housing and husbandry	↑	reproducibility
Housing and husbandry	↑	This can have important implications for external validity
Housing and husbandry	↑	Crucial to assess whether housing and husbandry are appropriate for the species and whether they are likely to introduce a bias in the results.
Housing and husbandry	↓	Just because the score is now in a different; arbitrarily defined category; doesn't mean I need to give a reason. It's a one-point change.
Housing and husbandry	↓	Good practice but not essential for reliability
Housing and husbandry	↓	Good to know for replication; and for how far the results generalise; but not crucial to the assessment of reliability.
Housing and husbandry	↓	Not everything can be crucially important. Other items are more readily achievable and so lower-hanging fruit.
Experimental procedures	↑	No how the experiment was run is important to identify potential confounders which is essential to assess the reliability	Important to identify potential confounders.
Animal care and monitoring	↑	Though I did not originally see this as speaking at all to reliability; I was convinced by comments about its importance for replicability (especially if pain reduction occurs during experimental procedures)	Important for replication of the study. Relatively less important for judging reliablity than other items.
Animal care and monitoring	↑	I have become more aware of this issue
Animal care and monitoring	↓	It is important to report on these aspects; but in comparison to details of the study design these aspects may not affect reliability as strong as for example blinding procedures.
Animal care and monitoring	↓	in an attempt to distribute the data more evenly; relative to the other items this seemed a bit less important
Animal care and monitoring	↓	important factor; but less than others
Animal care and monitoring	↓	I think I didn't score this in the last round so decided to this time. It's really important in terms of animal welfare and publishers trying to track compliance with appropriate standards but not sure is is vital to reliability.
Animal care and monitoring	↓	Considered less important compared to other factors when focussing on results reliability per se.
Animal care and monitoring	↓	less critical from scientific perspective
Animal care and monitoring	↓	This is if value but not critical and can be follows up by readers if necessary. In addition there are minimum standards that are a given.
Animal care and monitoring	↓	Not everything can be crucially important. Other items are more readily achievable and so lower-hanging fruit.
Outcome measures	↑	Further consideration; and attention to comments from others	The outcomes need to be described and defined properly for the data to be meaningful.
Outcome measures	↑	If the outcomes are not described and defined properly; the data is meaningless
Outcome measures	↑	interpretation
Outcome measures	↑	cannot be quantified as usual
Inclusion and exclusion criteria	↑	This is critical to understand data loss and I think an important point that should be emphasised by ARRIVE particularly since this is one of the common weaknesses of much published material	Important to understand data loss, and often not included in published material.
Inclusion and exclusion criteria	↑	more precise information; and explations
Inclusion and exclusion criteria	↓	usually mentioned in data interpretation.
Study design	↑	to start experiments the design is very important	none
Study design	↑	informs reliability
Randomisation	↑	actually more important than I first thought	It is important to know how animals are assigned to groups to assess whether any bias was introduced. Randomisation is not always essential.
Randomisation	↑	For most studies the animals are chosen randomly from a specific genetic cohort (control/mutant). If animals are not chosen randomly then it is important to know what was the bias used in choosing the animals to be sure it has not affected the reliability of the results.
Randomisation	↑	So I have moved this up because it is important to have a statement whether randomised or not
Randomisation	↓	Not always essential
Blinding	↑	In some instances blinding is critical; in others; either less so or simply not directly possible (e.g. a mouse model that has an overt physical phenotype). In this latter example; the experimenter should supply blinded data to the person(s) doing the analysis. In this round; I have placed more emphasis on the need for blinding as opposed to excuses not to!	none
Sample size	↑	for statistical numbers and significance	none
Statistical methods	↑	Thai was an error in last round. This is a critical issue	Important for assessing the results and inferences made from them. Less important if raw data are provided.
Statistical methods	↑	knowing the methods used to analyse the data is crucial to asses whether the results are reliable; although this item loses importance if the raw data are provided
Statistical methods	↑	for statistical interpretation and significance of data
Statistical methods	↑	this directly informs the inferences made
Statistical methods	↓	important but not crucuial
Protocol registration	↑	Knowing if the experiments were pre-planned can be important for assessing its reliability.	Important for transparency, both for exploratory and hypothesis-testing research. Relatively less important for judging reliablity than other items. Whether the protocol was registered does not influence the results directly.
Protocol registration	↑	If SOPs could be written; it would be a supplement for journals not enabling long methodology. However; in some cases; methodology needs to be confidential up until patent application; for example
Protocol registration	↓	It's not absolutely crucial but it is very good practice. It still influences the assessment of reliability but I've been trying to spread the scores a bit and think this isn't as important as some others
Protocol registration	↓	Focus is on reliability of results and this does not influence the results specifically.
Protocol registration	↓	This step shouldn't affect the reliability.
Protocol registration	↓	As per instruction I applied a more "extreme" scoring to help differentiate factirs I feel are or are not of major importance for RELIABILITY even if I think they are important to report
Protocol registration	↓	Not relevant to most studies and does not impact reliability
Protocol registration	↓	not possible in all cases; nice; to have; but not essential
Protocol registration	↓	I'm in two minds wheether it is vital for reliability of results - was mostly about trying to disperse my scores more
Protocol registration	↓	wether the protocol was registere does not influence the result outcomes
Protocol registration	↓	Not important compared to others.
Protocol registration	↓	Reassessed valus of this information
Protocol registration	↓	Protocol registration is very important for the sake of research transparency; which is crucial to reprodutibility to confirmatory studies. In my first evaluation I did not take in consideration exploratory studies. Thus; my current view is important for any animal study and crucial for confirmatory ones.
Protocol registration	↓	Further consideration; and attention to comments from others
Protocol registration	↓	Typically unimportant for assessing reliability. Of course in some specific instances it may be important; however my new ranking reflects its relative importance in the big scheme of things.
Numbers analysed	↑	The feedback from the first round was revealing in terms of clarifying some grey areas.	none
Numbers analysed	↑	I thought this might have been redundant with original sample size; but on second reading I see that this applies to attrition and to study design more than I originally thought.
Numbers analysed	↓	this is covered in sample size
Results	↑	As per comments for Objectives; I have reviewed how important it is to state these parameters explicitly	none
Results	↓	The importance of the stats and effect size vary according to the type of study. For an "applied" study where 1 major hypothesis is being tested (similar to a clinical trial); selecting and applying the appropriate statistical tests is essential. For basic research studies exploring a series of small questions (with no prior data to estimate effect sizes) statistics are less important and indeed …
Data access	↑	The argument that for replication you might want to process the data yourself was a good one. Though I think this would rarely happen so it isn't a first level but very important	Important for validating the data and replicating analyses. Less important for those who do not reanalyse others' data sets. Less important if the design of the study itself is inadequate.
Data access	↑	I think this is more important because you cannot validate the results without the data and that data needs to be available for meta-analyses
Data access	↑	It is important to have acess to data for external validity
Data access	↑	discussions around other checklists
Data access	↓	can be supplied in supplementary
Data access	↓	As per instruction I applied a more "extreme" scoring to help differentiate factirs I feel are or are not of major importance for RELIABILITY even if I think they are important to report
Data access	↓	as above
Data access	↓	Should be able to assess using only data on main report
Data access	↓	As above
Data access	↓	Clearly good practice; but I don't have the time to reanalyse everyone's data so I primarily depend on accurate reporting of results; not access to the data themselves.
Data access	↓	It is related to the good laboratory practices but not to the reproducibilty of results
Data access	↓	undecided about this- mostly data are almost irrelevant if the research design can be determined to be flawed and inadequate
Data access	↓	Further consideration; and attention to comments from others
Data access	↓	decided that all the relevant data might be within the paper; this question needs qualification and specification of external data sources
Data access	↓	Not always possible
Interpretation/scientific implications	↑	I feel i did not give enough weight to the reflection on validity ie point B. This could give an honent evaluation and encourages a tone of considering strength and weaknesses	Reporting limitations and potential bias helps others to understand and replicate the study. Subjective interpretations of data do not affect the reliability of the resuts. Relatively less important for judging reliablity than other items.
Interpretation/scientific implications	↓	The interpretation doesn't affect the reliability. Failures on this level do not question the validity of the study.
Interpretation/scientific implications	↓	comparatively less weightage
Interpretation/scientific implications	↓	Second thoughts about the importance of this item for "reliability"
Interpretation/scientific implications	↓	As per instruction I applied a more "extreme" scoring to help differentiate factirs I feel are or are not of major importance for RELIABILITY even if I think they are important to report
Interpretation/scientific implications	↓	This is the authors' view; the reader needs to judge too
Interpretation/scientific implications	↓	subjective; not a measure of reliability
Interpretation/scientific implications	↓	comments of other participants
Interpretation/scientific implications	↓	Conclusions are drawn by the scientists based on the data and reflect a perspective and understanding of data. Wrong interpretation does not directly reflect wrong data.
Interpretation/scientific implications	↓	You can assess reliability without knowing the interpretation. You should have your interpretation and then agree or not with the author. Knowing authors interpretation might actually bias the reader interpretation
Interpretation/scientific implications	↓	Interpretations/scientific implications are important for science in general; including animal research. However; in my opinion post hoc decisions have less impact on reprodutibility than beforhand decisions.
Interpretation/scientific implications	↓	As I was asked to have more items in lower tiers; I moved more conceptual ones (e.g. not directly related to data presentation) to slightly lower tiers.
Interpretation/scientific implications	↓	Further consideration; and attention to comments from others
Interpretation/scientific implications	↓	I have placed less importance on the interpretive aspects of a study when it comes to whether or not the study is (experimentally) reliable or reproducible.
Interpretation/scientific implications	↓	Assessing the implications of the work is somewhat personal and not crucial to reliability.
Interpretation/scientific implications	↓	Not sure why I put 8 before. Prob 5 or 6 now. This is mostly how an author interprets a study; which is somewhat independent of what was done or not done. I do think that the superficial reader; however; relies heavily on this encapsulation so it has value.
Interpretation/scientific implications	↓	I think this part of the ARRIVE like the sections on abstract and introduction are not relevant . All authors know that these things need to be fine. They just read as slightly patronising and are not really about transparency of animal experimentation.
Interpretation/scientific implications	↓	This is authors view and does not affect the reliability of conduct of the study. If study conduct and results of the study are reported accurately the reader can do this.
Interpretation/scientific implications	↓	reporting limitations and your own biases helps others when trying to replicate your results or understand the context better. But it is not of the same importance as statistics; animal-related info; etc.
Interpretation/scientific implications	↓	This is not crucial i.e. critical for the quality and reliability of the results
Interpretation/scientific implications	↓	this is the subjective part of the paper and with time becomes less important
Generalisability/translation	↓	Important issue but not to reliability. Second assessment helped realize that.	Subjective interpretations of data do not affect the reliability of the resuts. Relatively less important for judging reliablity than other items.
Generalisability/translation	↓	Further consideration; and attention to comments from others
Generalisability/translation	↓	Again; I don't recall the previous round to be about reliability. I don;t see why a genralizable outcome would be more or less reliable than one that is relevant only to one species or only to humans?
Generalisability/translation	↓	important but not possible always to predict
Generalisability/translation	↓	The generalisability question is more linked to internal validity than to reliability.
Generalisability/translation	↓	As per instruction I applied a more "extreme" scoring to help differentiate factirs I feel are or are not of major importance for RELIABILITY even if I think they are important to report
Generalisability/translation	↓	This doesn't affect reliability per se
Generalisability/translation	↓	The generalizability of the study if often open to author interpretation and doesn't have to do with the reliability of the study itself.
Generalisability/translation	↓	as above
Generalisability/translation	↓	Based on feedback; it might be important but not crucial for the reliability of the result
Generalisability/translation	↓	Likely to conduct own evaluation of the translational relevance of a model for the specific question being asked
Generalisability/translation	↓	I can make this judgement; so reporting by the authors is not essential for this assessment.
Generalisability/translation	↓	Generalisability/translation is not always a mandatory outcome of animal research. In my opinion; generalisability is important to most of the research questions but it not necessary to reliability of the data in animal research.
Generalisability/translation	↓	Though I believe such a statement is important to set boundary conditions for future extensions or replications of research; I agreed slightly with one shared opinion that this might be largely guesswork on the part of the author.
Generalisability/translation	↓	This is authors view and does not affect the reliability of the study. The conduct and results of the study needs to be reported accurately.
Generalisability/translation	↓	question of interpretation
Declaration of interests	↑	As per instruction I applied a more "extreme" scoring to help differentiate factirs I feel are or are not of major importance for RELIABILITY even if I think they are important to report	Transparency is important to address bias that could arise from individuals' investment in outcomes. Less important when studies are conducted and reported accurately. Relatively less important for judging reliablity than other items.
Declaration of interests	↑	I feel more aware of bias arising from investment in outcome and therefore feel transparency in this arena is important to address this.
Declaration of interests	↑	recent publicity suggests it is more important for readers in assessing risk of assessment bias and potential for spin
Declaration of interests	↓	important but not crucial
Declaration of interests	↓	In an effort to spread the scores I moved this item on notch down.
Declaration of interests	↓	Important in my view but it casts a broader shadow over the whole team not necessarily the reliability of particular results
Declaration of interests	↓	as above
Declaration of interests	↓	This is important and a part of protocol compliance checklist. But not crucial for only judgeing for the statement.
Declaration of interests	↓	Results can still be interrogarted for reliability using the other factors
Declaration of interests	↓	It is related to the good laboratory practices but not to the reproducibilty of results
Declaration of interests	↓	As I was asked to have more items in lower tiers; I moved more conceptual ones (e.g. not directly related to data presentation) to slightly lower tiers.
Declaration of interests	↓	less critical from scientific perspective
Declaration of interests	↓	If the study is conducted and reported accurately this does not influence the reliability.
