# Supplementary material for: The ARRIVE guidelines 2.0: Updated guidelines for reporting animal research
Source: BMC Vet Res. 2020 Jul 14;16:242. doi: 10.1186/s12917-020-02451-y (PMC7359286; doi:10.1186/s12917-020-02451-y)
Supplement: Supplementary file 5 — Additional file 5. Road testing data. Tab 1: Participants’ demographics and general feedback on the guidelines and the E&E preprints. Tab 2: Outcome of each manuscript’s assessment and justifications provided by participants for not including information covered in the ARRIVE guidelines. [file 12917_2020_2451_MOESM5_ESM.xlsx]

## Sheet: 1. General feedback
	Manuscript A	Manuscript B	Manuscript C	Manuscript D	Manuscript E	Manuscript F	Manuscript G	Manuscript H	Manuscript I	Manuscript J	Manuscript K
Field of research	Cancer biology	Nanomedicine/ Bioengineering	Pharmacology/ Neuroscience	Behaviour/ Welfare	Cancer biology	Developmental biology	Cardiovascular research	Neuroscience/ Behaviour	Welfare	Immunology	Developmental biology
Model organism used	Mouse	Mouse	Rat	Mouse	Mouse	Frog	Rat	Rat	Fish	Fish	Fish
Career level	Director of Research	Postdoc	Senior scientist	PhD student	Research fellow	Professor	Vet	Postdoc	Postdoc	Postdoc	Principal Investigator
Native english speaker	Yes	No	No	Yes	Yes	Yes	No	Yes	No	No	Yes
Documents used when writing the manuscript	Used the checklist while writing the manuscript Referred to E&E to understand the checklist and identify what information was requested	Used the checklist while writing the manuscript Referred to E&E for help with specific items	Used the checklist while writing the manuscript Did not read the E&E	Used the checklist while writing the manuscript Referred to E&E for help with specific items	Used the checklist while writing the manuscript Read the E&E first, then used the checklist when writing	Used the checklist while writing the manuscript Read the E&E first, then used the checklist when writing	Used the checklist while writing the manuscript Read the E&E first, then used the checklist when writing	Used the checklist while writing the manuscript Did not read the E&E	Used ARRIVE 2010 for initial drafts before road-testing began and used the checklist to finish writing the manuscript Used the E&E	Filled checklist after the paper was written Did not use the E&E	Used the checklist while writing the manuscript Referred to E&E for help with specific items but thought they should have consulted it more
What was especially useful	Examples - they demonstrate what is meant in practice	Detail on how much information to include - inclusion and exclusion criteria (3a)	The checklist is very clear	Used to add information to the manuscript that had not previously considered adding	All items relating to methods and design Used abstract item to help draft the abstract (11)	Found the revised guidelines more useful than ARRIVE 2010	Having advice for writing all parts of an animal research paper in one place	Detail on how much information to include for Experimental animals (8a and b) and Statistical methods (7a-c)	Useful but nothing in particular stood out	Useful but nothing in particular stood out	Experimental Unit item (1b) - explanation of multiple experimental units in one study explained well The checklist would have been useful for designing the experiment
What was unclear or superflous	Wording sometimes too general - used examples to understand what should be reported How to report some items for many studies or a study with multiple outcomes Not clear where to report information in a manuscript	How much detail to report for Housing and husbandry (15) The need to report where procedures take place seems unecessary (9c)	Thought that recommendations have some overlap - no example provided The E&E appeared to be redundant	Thought that recommendations have some overlap - exact value of n for each analysis (3c) and experimental unit for each statistical test (7b)	Experimental unit (1b) is self explanatory	Nothing difficult to follow	Thought that recommendations have some overlap - housing and husbandry (15) and animal care and monitoring (16)	Thought that recommendations have some overlap - number of animals used and n for experimental groups (2a)	Experimental unit (1b) - the term has potential to confuse	Considered some items less useful for fish studies - no example provided Thought that recommendations have some overlap - no example provided	Not always clear what was relevant to their study Thought order of items should reflect order considered when designing the experiment Thought that recommendations have some overlap - exact number of experimental units per group (2a) and experimental unit for statistical tests (7b)
Information added to the manuscript prompted by the checklist	Experimental unit (1b) Inclusion and exclusion criteria (3a) Number of animals excluded (3b) Randomisation method (4a)	Sample size justification (2b)	A summary table of total number of animals used for all experiments (2a)	More detail on Housing and husbandry (15) Generalisability/ translation (18)	Exclusions (3b) Randomisation method (4a) Adverse events (16b)	Exact n numbers (2a) More information on housing and husbandry (15)	Blinding status (5) More information on housing and husbandry (15)	Sample size justification (2b) More information on Inclusion and exclusion criteria (3a) Blinding status (5) Experimental Procedures (9a-d)	Randomisation method (4a) Blinding status (5)	Too late to change manucript but would have added: Explanation for selection of experimental design (12a and 12b) Housing and husbandry (15) Animal care and monitoring (16a and 16c)
Will anything be done differently for future experiments	Will use the guidelines when preparing the protocol for next experiment	Will plan statistical analysis methods better Will use a sample size calculation Will consider registering protocol	Will report more study design details	Will register the protocol	Will use randomisation to allocate animals to groups	Will increase sample size Will include blocks in design of experiment Will talk to a statistician in the design phase Will use guidelines when reviewing papers	Will record adverse events	Will use blinding	Will include more information in future papers - particularly information identified for ethical approval application documents, which are not publically available	Will increase sample size Will use guidelines to write future papers	Will consider using a power calculation adapted to the experiment design

## Sheet: 2. Item by item
	Manuscript A		Manuscript B		Manuscript C		Manuscript D		Manuscript E		Manuscript F		Manuscript G		Manuscript H		Manuscript I		Manuscript J		Manuscript K		Adjustments to the guidelines or to the E&E as a result of user testing
item number	Information missing from manuscript	Reason author did not include information in manuscript	Information missing from manuscript	Reason author did not include information in manuscript	Information missing from manuscript	Reason author did not include information in manuscript	Information missing from manuscript	Reason author did not include information in manuscript	Information missing from manuscript	Reason author did not include information in manuscript	Information missing from manuscript	Reason author did not include information in manuscript	Information missing from manuscript	Reason author did not include information in manuscript	Information missing from manuscript	Reason author did not include information in manuscript	Information missing from manuscript	Reason author did not include information in manuscript	Information missing from manuscript	Reason author did not include information in manuscript	Information missing from manuscript	Reason author did not include information in manuscript
1a	control group not identified	considered reporting of this item to be adequate			missing justification for no control group	information in checklist - would not consider including in manuscript because not used in experiment	missing justification for no control group	information in checklist - would not consider including in manuscript because not used in the experiment	one treatment group omitted	did not add to the paper's narrative					description of the groups unclear	no reason given					unclear which groups were compared	no reason given	E&E: specified that excluding groups is misleading E&E: specified that group role should be identified easily
1b	experimental unit not described for all experiments	considered reporting of this item to be adequate			experimental unit not identified	considered reporting of this item to be adequate			experimental unit unclear	considered reporting of this item to be adequate	experimental unit unclear for one of the experiments	no reason given	experimental unit not identified	did not understand item	experimental unit not identified	not sure what the experimental unit was in this experiment	experimental unit not identified	did not understand item	experimental unit not identified	information in checklist	experimental unit not identified	information in checklist - not confident that experimental unit was correctly identified	E&E: added a common example of wrongly identified experimental unit
2a									missing exact numbers allocated to each group	considered reporting of this item to be adequate					exact numbers allocated to each group unclear	considered reporting of this item to be adequate - in line with standards in the field			missing exact numbers allocated to each group	no reason given	missing exact numbers allocated to each group	considered reporting of this item to be adequate, in line with standards in the field	E&E: specified that the sample size at the start of the experiment might be different to the numbers analysed E&E: specified that the n per group should be reported for independent replications
																					total number of animals used missing	information in checklist
2b	parameters used in the power calculation missing	information available in public repository via a link - considered more appropriate than in manuscript			sample size justification missing	not sure how to describe this - based on previous experience	parameters and outcome of the sample size equation missing	did not realise this information was necessary	sample size justification missing	concerned about the study quality - did not consider justification to be appropriate			justification for effect size missing	considered reporting of this item to be adequate			parameters used in the power calculation missing	no reason given	sample size justification missing	assumed reader could calculate it	sample size justification missing	considered reporting of this item to be adequate, in line with standards in the field, concerned about the study quality - did not consider justification to be appropriate	E&E: gave more prominence to the parameters to report for sample size calculations E&E: added that if no sample size calculation was used, the reasoning used to decide sample size should be reported
3a	inclusion and exclusion criteria missing	information available in public repository via a link - considered more appropriate than in manuscript	inclusion and exclusion criteria missing	information in checklist - would not consider including in manuscript because not used in the experiment	inclusion and exclusion criteria unclear	information in checklist - did not realise manuscript was not clear	inclusion and exclusion criteria missing	information in checklist - would not consider including in manuscript because not used in the experiment	inclusion and exclusion criteria unclear	not sure how to describe this	inclusion and exclusion criteria missing	considered reporting of this item to be adequate - criteria were not set a priori	unclear whether criteria were established a priori	considered reporting of this item to be adequate - criteria were not set a priori	inclusion and exclusion criteria missing	information in checklist - would not consider including in manuscript because not used in the experiment			inclusion and exclusion criteria missing	information in ethical approval application documents	inclusion and exclusion criteria missing	incorrectly interpreted item - understood as justification for animal numbers	Item: reworded to separate the requirement to report criteria from the requirement to state when they were established, and include that if no criteria were set, this should be stated explicitly E&E: explained how this information is useful to readers E&E: explained how this is applicable to studies where data are re-used
3b			unclear whether data were excluded	information in checklist - would not consider including in manuscript because no data excluded					missing exact number of animals per group excluded for each reason	did not realise this information was necessary			missing exact number of animals per group excluded for each reason	considered reporting of this item to be adequate			exact number of animals excluded per group unclear	did not realise manuscript was not clear	unclear whether data were excluded	information in checklist - would not consider including in manuscript because no data excluded	unclear whether data were excluded	information in checklist - would not consider including in manuscript because no data excluded	Item: added that if there were no exclusions, this should be stated E&E: explained that this information can be provided a table or flowchart
3c													exact numbers analysed missing for some analyses	forgot	exact numbers analysed missing for some analyses	considered reporting of this item to be adequate, assumed reader could calculate it	exact numbers analysed missing for some analyses	considered reporting of this item to be adequate, assumed reader could calculate it	exact numbers analysed missing	information in checklist - would not consider including in manuscript because in vivo work was minor component of study	exact numbers analysed missing	information in checklist - would not consider including in manuscript	E&E: specified that n number should be reported for each outcome measure
4a	method used to generate randomisation sequence missing	incorrectly interpreted item - understood as type of randomisation used (e.g. simple or block randomisation)			allocation method missing	information in checklist - would not consider including in manuscript because randomisation not used in the experiment			unclear whether randomisation was used for all experiments	not sure how to describe this - varied between experiments					allocation method unclear	considered reporting of this item to be adequate	method used to generate randomisation sequence missing	forgot	allocation method missing	considered not necessary to report	allocation method missing	author does not have this information	Item: clarified that the method of randomisation relates to how the random sequence was generated E&E: added that if randomisation was not used, there should be an explanation of how the groups were formed. E&E: clarified why this information is important to readers
4b			measures to minimise confounders missing	not used in the experiment	measures to minimise confounders missing	information in checklist - would not consider including in manuscript because not used in the experiment	allocation of animals to cages missing	forgot	allocation of animals to cages unclear	not sure how to describe this	measures to minimise confounders missing	forgot			measures to minimise confounders missing	considered not necessary to report - obvious to reader	measures to minimise confounders missing	no reason given	measures to minimise confounders missing	information in checklist - used the checklist after writing the manuscript	measures to minimise confounders missing	information in checklist - would not consider including in manuscript	Item: added to report when confounders are not controlled E&E: clarified what to report if no measures were used to minimise confounders
5	treatment investigators are blinded to unclear for some stages of the experiment	considered reporting of this item to be adequate	blinding status unclear	not sure how to describe	blinding status missing	information in checklist - would not consider including in manuscript because not used in the experiment	blinding status during data analysis missing	did not realise this information was necessary	blinding status missing	information in checklist - would not consider including in manuscript because of length			blinding status unclear for some stages of experiment	considered reporting of this item to be adequate - blinding not possible for that particular stage	blinding status unclear for some stages of experiment	considered not necessary to report - obvious to reader	blinding status unclear for some stages of experiment	no reason given	blinding status missing	considered not necessary to report - not used in the experiment	blinding status missing	partial information in checklist - would not consider including in manuscript	E&E: specified to report the condition investigators were blinded to
6a													some outcome measures missing	manuscript not finalised	some outcome measures missing	manuscript not finalised			how measured outcomes will be assessed	information in ethical approval application documents	some outcome measures missing	limited space in journal	E&E: explained importance of reporting all outcome measures
6b	primary outcome measure not identified	can be inferred from power calculation					primary outcome measure not identified	considered study to be exploratory			primary outcome measure not identified	considered study to be exploratory	primary outcome measure unclear	can be inferred from power calculation	primary outcome measure not identified	considered study to be exploratory	primary outcome measure not identified	considered study to be exploratory	primary outcome measure not identified	information in checklist - used the checklist after writing the manuscript			E&E: added guidance on what to report when there is no primary outcome measure
7a	unclear which outcome measure each analysis applies to	information available in public repository via a link - considered more appropriate than in manuscript			unclear what is compared and what analysis is used for each comparison	considered reporting of this item to be adequate							unclear what analysis is used for each comparison	some analysis results were excluded post-hoc	unclear what analysis is used for each comparison	did not realise manuscript was not clear			statistical methods missing for in vivo experiments	information in checklist - would not consider including in manuscript because in vivo work was minor component of study	unclear what analysis is used for each comparison	no reason given	E&E: highlighted that selective analysis reporting is p-hacking and all analyses performed should be reported
7b	experimental unit for analysis not identified	information available in public repository via a link - considered more appropriate than in manuscript	experimental unit for analysis not identified	did not understand item	experimental unit for analysis not identified for each analysis	no reason given			experimental unit for analysis not identified	considered reporting of this item to be adequate	experimental unit for analysis unclear	did not realise manuscript was not clear	experimental unit for analysis not identified	considered reporting of this item to be adequate	experimental unit for analysis not identified	incorrectly interpreted item - understood as what groups were being compared with each other in the analysis	experimental unit for analysis unclear	not confident that experimental unit was correctly identified	experimental unit for analysis not identified	information in checklist - would not consider including in manuscript because in vivo work was minor component of study	experimental unit for analysis not identified	no reason given	Item removed and improved E&E guidance for item 7a to cover this information
7c	method used to check assumptions missing	information available in public repository via a link - considered more appropriate than in manuscript			method used to check assumptions missing	information in checklist - would not consider including in manuscript because not used in the experiment			method used to check assumptions missing	did not understand item	method used to check assumptions not described for all tests	did not realise this information was necessary - used non-parametric test	method used to check assumptions missing	considered not necessary to report - used non-parametric test	method used to check assumptions	information in checklist - would not consider including in manuscript, concerned about peer review			method used to check assumptions	considered not necessary to report - in vivo work was minor component of study			E&E: added that assumptions assessment needs to be reported for each statistical test used, regardless of the type
8a	body weight missing	author did not have this information	body weight missing	not sure how to describe - body weight varied during experiment	age missing	no reason given			exact age and starting weight missing	considered reporting of this item to be adequate - described minimum age and percentage of starting weight					body weight	author did not have this information			sex and age missing	considered reporting of this item to be adequate - sex cannot be determined in this species, age can be inferred from weight	species name missing, age unclear	information in checklist - did not realise manuscript was not clear	E&E: added that timing of weight measurements should be reported E&E: acknowledged that weight or sex might not be possible to report for some species or experimental settings
8b			health/immune status missing	considered not necessary to report	health status unclear	not sure how to describe			health/immune status, genetic modifications, genotype missing	considered reporting of this item to be adequate	health/immune status missing	considered not necessary to report - insufficient understanding of disease in this species	provenance missing	forgot	provenance missing	forgot			health/immune status missing	considered reporting of this item to be adequate - assumed obvious to reader			E&E: added guidance on reporting health status for SPF animals
											previous procedures missing	considered reporting of this item to be adequate - most animals generated as part of the study			previous procedures unclear	did not realise manuscript was not clear
9a	anaesthesia details missing	author did not have this information	equipment details and method of euthanasia missing	considered reporting of this item to be adequate	anaesthesia details missing	did not realise manuscript was not clear	monitoring during anaesthesia missing	did not realise this information was necessary			pharmaceutical administration details, euthanasia methods, dilution of shipped samples missing	forgot			equipment details and drug purity missing	considered reporting of this item to be adequate - reader can find this information with catalogue/model numbers					procedure details missing	information in checklist - did not realise manuscript was not clear	E&E: added purity of the drug in the information relevant for reagents
9b	timing of procedures and measurements relative to circadian rhythm missing	information available in public repository via a link - considered more appropriate than in manuscript	timing between disease induction and treatment missing	no reason given	different sampling times reported - unclear which were compared in tables and figures	no reason given			timing of procedures and measurements relative to circadian rhythm missing	not sure how to describe					duration and timing of training, recovery between procedures and measurements missing	did not realise manuscript was not clear	frequency of monitoring unclear	did not realise manuscript was not clear			timing of procedures relative to measurement missing	did not realise manuscript was not clear	E&E: added practical guidance on how to report timing information when it varies between animals
9c	location of procedures and acclimatisation missing	author did not have this information	location of procedures and acclimatisation missing	not sure how to describe - locations of the procedures varied					location of procedures/breeding and acclimatisation missing	not sure how to describe	location of procedures and acclimatisation missing	no reason given	location of procedures and acclimatisation missing	incorrectly interpreted item - understood as location of cages on the rack	location of procedures and acclimatisation missing	did not realise manuscript was not clear			acclimatisation procedures missing	information in checklist - would not consider including in manuscript because using standard procedures	acclimatisation procedures missing	no reason given	E&E: highlihted that standard acclimatisation period varies between labs E&E: added operating theatre as an example of location
9d	rationale for each procedure missing	considered reporting of this item to be adequate	rationale for each procedure missing	not sure how to describe			rationale for each procedure missing	did not realise this information was necessary											rationale for each procedure missing	information in checklist - used the checklist after writing the manuscript
10a	measure of variability missing	considered reporting of this item to be adequate because raw data are provided					descriptive statistics not described for each outcome/group	considered reporting of this item to be adequate because scatter plots are provided for some outcomes	descriptive statistics missing	incorrectly interpreted item - understood as describing the statistical test used	descriptive statistics not described for each outcome/group	not sure how to describe	unclear what measures of central tendency and variability are described for some experiments	did not realise manuscript was not clear	descriptive statistics not described for each outcome/group, unclear what measures of central tendency and variability are described for some experiments	considered reporting of this item to be adequate - in line with standards in the field			descriptive statistics missing	incorrectly interpreted item - understood as describing the statistical test used			E&E: added definition of descriptive statistics to glossary
10b			effect sizes and confidence intervals missing	not sure how to describe	effect sizes and confidence intervals missing	considered not relevant to type of study	effect sizes and confidence intervals missing	considered not relevant to type of analysis used, considered reporting of this item to be adequate because raw data are provided	effect sizes and confidence intervals missing	considered not relevant to animal studies	effect sizes and confidence intervals missing	considered not relevant to type of analysis used	effect sizes and confidence intervals missing	did not understand item, considered not relevant to animal studies	effect sizes and confidence intervals missing	no reason given	effect sizes and confidence intervals missing	no reason given	effect sizes and confidence intervals missing	no reason given	effect sizes and confidence intervals missing for some experiments	no reason given	E&E: specified that effects sizes are often not reported in animal research but that they are relevant to both exploratory and hypothesis-testing research
11					strain, sex and key methods missing	limited space in journal					key methods and principal findings missing	limited space in journal			strain, sex and key methods missing	considered reporting of this item to be adequate - in line with standards in the field			animal species, strain, sex, key methods and findings of the in vivo experiments missing	used the checklist after writing the manuscript	strain and key methods missing	considered reporting of this item to be adequate	E&E: explained the relevance of including information in the abstract for preclinical systematic review
12a	rationale for the study missing	information available in public repository via a link - considered more appropriate than in manuscript
12b	rationale for the experimental approach missing	information available in public repository via a link - considered more appropriate than in manuscript	rationale for model used missing	considered not necessary to report					rationale for model used and relevance for human biology missing	considered not necessary to report - obvious to reader			rationale for model used missing	considered reporting of this item to be adequate because it was not considered when planning the study	rationale for model used missing	considered reporting of this item to be adequate					rationale for model used missing	information in checklist - would not consider including in manuscript
13	hypothesis missing	considered reporting of this item to be adequate beacause objectives are clearly stated			hypothesis unclear	considered study to be exploratory			hypothesis missing	considered study to be exploratory					hypothesis unclear	considered study to be exploratory			hypothesis missing	no reason given			E&E: added an example of reporting a specific hypothesis
14					licence/ethical protocol number missing	considered not relevant			licence/ethical protocol number missing	information in checklist - would not consider including in manuscript (co-author removed because not standard practice to report and not sure how to describe)					licence/ethical protocol number missing	did not realise this information was necessary							E&E: clarified how this information can be described
15	diet composition, social environment, temperature, humidity, bedding/nesting materials, sanitation missing	author did not have this information	environmental enrichment, cage type, bedding, food formulation, humidity, temperature, light cycle missing	limited space in journal	food brand/vendor, humidity, temperature, environmental enrichment missing	forgot	environmental enrichment missing	considered reporting of this item to be adequate because not used in the experiment			diet composition, tank colour, stocking density missing, husbandry not described for all locations	forgot	environmental enrichment missing	considered reporting of this item to be adequate because not used in the experiment	diet composition, social environment	forgot			diet composition, tank colour, environmental enrichment missing	did not realise this information was necessary	tank size, stocking density, sanitation, wather quality, environmental enrichment missing	no reason given
															environmental enrichment	considered not necessary to report because met minimum legal requirement, obvious to reader			stocking density, tank volume, light cycle, sanitation, water quality	information in checklist - used the checklist after writing the manuscript
16a	pain management strategy missing	author did not have this information	missing whether analgesia was used	analgesia was used but considered not necessary to report	pain management strategy unclear	did not realise manuscript was not clear			reason for changing model induction procedure unclear	not sure how to describe - concerned about the study quality
16b	adverse events not reported for all expriments	incorrectly interpreted item - understood as exclusion criteria	adverse events missing	information in checklist - would not consider including in manuscript because not observed in the experiment	adverse events missing	considered not necessary to report - not observed in the experiment	adverse events missing	information in checklist - would not consider including in manuscript because not observed in the experiment	unclear whether adverse events were expected	not sure how to describe - some were expected, varied between experiments	adverse events missing	information in checklist - would not consider including in manuscript because not observed in the experiment	adverse events missing	considered not necessary to report because not observed in the experiment	adverse events missing	incorrectly interpreted item - understood as only those exceeding the severity limit set in ethical approval application documents			adverse events missing	information in checklist - would not consider including in manuscript because not observed in the experiment	adverse events missing	incorrectly interpreted item - understood as potential adverse events in ethical approval application documents	E&E: clarified that if adverse events were not observed or not recorded, this should be reported
16c	humane endpoints missing	information available in public repository via a link - considered more appropriate than in manuscript	humane endpoints missing	considered not necessary to report - animals did not reach humane endpoints	humane endpoints missing	considered not necessary to report - animals did not reach humane endpoints	signs monitored	considered reporting of this item to be adequate			humane endpoints and frequency of monitoring unclear	considered reporting of this item to be adequate - criteria poorly defined for this species	humane endpoints and frequency of monitoring missing	considered not necessary to report - humane endpoints not set	humane endpoints and frequency of monitoring missing	considered not necessary to report because met minimum legal requirement, obvious to reader			humane endpoints unclear, monitoring frequency missing	information in checklist - did not realise manuscript was not clear	humane endpoints and frequency of monitoring missing	no reason	item: reworded to include the signs monitored and clarify what to report if humane endpoints were not set for the study E&E: clarified to report humane endpoints even if animals did not reach them
	frequency of monitoring missing	forgot
17a
17b	potential sources of bias not discussed	forgot			potential sources of bias not discussed	considered reporting of this item to be adequate	limitations of the analysis approach not discussed	forgot	limitations of the procedures not discussed	did not realise this information was necessary	potential sources of bias not discussed	incorrectly interpreted item - understood as limitations specific to procedures only	limitations of experimental design not discussed	limitations had not been identified	limitations not discussed	considered not necessary to report	confounders not discussed	no reason given	limitations of in vivo experiments not discussed	incorrectly interpreted item - understood this was not needed if researchers were confident the methods would work	potential sources of bias not discussed	information in checklist - would not consider including in manuscript because obvious to reader	E&E: cross-referenced items related to sources of bias
18							relevance to other species not discussed	considered not relevant to type of study	relevance to humans not discussed	information in checklist - would not consider including in manuscript because obvious to reader			generalisability and relevance to humans not discussed	manuscript not finalised	relevance to humans not discussed	manuscript not finalised					generalisability and relevance to other species not discussed	information in checklist - would not consider including in manuscript because not relevant to the purpose of the paper
19			protocol statement missing	did not understand item	protocol statement missing	considered not relevant to animal studies			protocol statement missing	information in checklist - not confident information was relevant to the item	protocol statement missing	information in checklist - would not consider including in manuscript because no protocol registered	unclear whether protocol can be accessed	protocol not accessible	protocol statement missing	incorrectly interpreted item - understood this to only apply to Registered Reports	protocol statement missing	considered not necessary to report because not relevant to the type of research (exploratory)	protocol statement missing	incorrectly interpreted item - understood as protocol in ethical approval application documents	protocol statement missing	information in checklist
20			data access statement missing	did not understand item	data access statement missing	considered not relevant to animal studies			data access statement missing	information in checklist - would not consider including in manuscript because presenting figures is sufficient	data access statement missing	information in checklist - forgot to include raw data as supplementary information	unclear whether data can be accessed	data to be submited as supplementary information	data access statement missing	manuscript not finalised	data access statement missing	information in checklist	data access statement missing	incorrectly interpreted item - understood as whether manuscript would be published open access	data access statement missing	information in checklist
21a																					conflict of interest statement missing	information in checklist
21b	grant identifying number missing	funding body does not use grant identifying numbers			funding body, grant identifying number and role of funder missing	no funding	grant identifying number missing	considered not relevant for internal grants	grant identifying number and role of funder missing	considered reporting of this item to be adequate	role of funder missing	forgot	one funder omitted	considered not relevant for internal grants	funding body, grant identifying number and role of funder missing	manuscript not finalised	funding body and grant identifying number missing	information in checklist - captured as part of the submission process	role of funder missing	information in checklist	role of funder missing	information in checklist	E&E: specified that all funding sources should be listed, including internal grants
													grant identifying number missing for funders identified	no reason given			role of funder missing	no reason given
													role of funder missing	considered not relevant because funder had no role
